# Supplementary material for: Resistance of Pseudomonas aeruginosa and Staphylococcus aureus to the airway epithelium oxidative response assessed by a cell-free in vitro assay
Source: PLoS One. 2024 Aug 14;19(8):e0306259. doi: 10.1371/journal.pone.0306259 (PMC11324103; doi:10.1371/journal.pone.0306259)
Supplement: S1 Data — (XLSX) [file pone.0306259.s004.xlsx]

## Sheet: Figure 2A
time (hour)	H2O2 Concentration (µmol/L)
1	101.414	108.925	115.82
3	238.947	235.069	305.575
5	419.239	588.098	579.864
7	527.8	526.957	635.014
17	444.16	451.3	470.51
23	511.82	503	523

## Sheet: Figure2B
Time (hour)	maximum OSCN concentraiton (µmol/L)			minimum OSCN concentraiton (µmol/L)
1	14.42	4.16	4.15	16.84	3.56	3.56
3	20.21	26.04	26.57	23.6	22.31	22.75
5	37.26	90.63	81.13	43.5	77.64	69.5
7	110.53	127.23	158.09	94.69	108.99	135.43
17	115.26	130.22	139.6	98.74	111.55	119.58
23	84.84	93.24	97.28	72.68	79.87	83.33
30	79	149.43	136.43	67	128.01	116.87
34	70.05	65.27	59.38	60.01	55.91	50.87

## Sheet: Figure 3A
time (hour)	Maximum concentration (µmol/L)			Minimum concentration (µmol/L)
1e-05	209.277			179.275
0.25	14.3661	48.4035	38.0926	12.3065	41.4643	32.6315
1	61.5195	39.6891	34.2119	52.7	33.9992	29.3073
6	4.72524	3.65091	-6.38088	4.04782	3.12751	-5.46611

## Sheet: Figure 3B
time (hour)	Maximum concentration (µmol/L)			Minimum concentration (µmol/L)
1e-05	209.277			179.275
0.25	41.0017	33.5087	48.4791	35.1236	28.7049	41.529
1	38.5874	48.8958	38.715	33.0554	41.886	33.1648
6	5.59226	5.07944	4.64971	4.79054	4.35124	3.98312

## Sheet: Figure 3C
time (hour)	Maximum concentration (µmol/L)			Minimum concentration (µmol/L)
1e-05	248.643		274.089	212.997		234.795
0.25	29.5161	32.0477	45.3485	25.2846	27.4532	38.8473
1	27.1591	32.6024	2.66174	23.2655	27.9285	2.28015
6	19.5568	24.6198	-8.65195	16.7531	21.0902	-7.41159

## Sheet: Figure 3D
time (hour)	Maximum concentration (µmol/L)			Minimum concentration (µmol/L)
1e-05		248.643	274.089		212.997	234.795
0.25	33.4957	32.7508	31.3731	28.6937	28.0556	26.8754
1	35.8475	33.2457	26.9065	30.7084	28.4795	23.0491
6	44.8511	39.2646	10.6365	38.4211	33.6355	9.11166

## Sheet: Figure 4A
time (hour)	10^7										10^5										10^4										10^2
1	0.316667	0.442478	0.230769	0.64	0.228571	0.19469	0.309091	0.245399	0.745455	0.309091	0.374449	0.398809	0.630769	0.414747	0.337539	0.411458	0.422222	0.453704	0.510917	0.740891	0.375	0.368421	0.314286	0.25	0.275	0.428571	0.25	0.368421	0.314286	0.166667	0	0	0	0	0	0	0	0	0	0
2	0.45	0.495575	0.822222	0.493333	0.171429	0.380531	0.406061	0.325153	0.509091	0.406061	0.365639	0.386905	0.646154	0.359447	0.271293	0.375	0.355556	0.429012	0.458515	0.647773	0.0416667	0.263158	0.6	0.5	0.375	0.214286	0.5	0.263158	0.6	0	0	0	0	0	0	0	0	0	0	0
4	0.391667	0.433628	0.755556	0	0.167857	0.40413	0.2	0.490797	0.572727	0.2	0.348018	0.398809	0.569231	0.105991	0.318612	0.432292	0.333333	0.416667	0.462882	0.57085	0	0.105263	0.0571429	0	0.1	0.142857	0	0.105263	0.0571429	0.125	0	0	0	0	0	0	0	0	0	0
6	0.291667	0.309735	0.777778	0.773333	0.164286	0.415929	0.260606	0.227642	0.0363636	0.260606	0.436123	0.345238	0.425641	0.0138249	0.277602	0.432292	0.455556	0.401235	0.519651	0.623482	0	0	0.0857143	0	0.242424	0.5	0.5	0	0.0857143	0	0	0	0	0	0	0	0.142857	0	0	0

## Sheet: Figure 4B
time (hour)	10^7										10^5										10^4										10^2
1	0.274882	0.29661	0.166667	0.0819113	0.253521	0.314286	0.23125	0.451327	0.319149	0.569343	0.294118	0.285714	0.317181	0.196429	0.54359	0.294931	0.236593	0.359375	0.311111	0.351852	0.85	0.396342	0.476923	0.333333	0.361702	0.44	0.545455	0.3125	0.511628	0.304878	0.333333	0.5	0.5	0	0.333333	0.333333	0.5	0.5	0.714286	0.714286
2	0.341232	0.338983	0.0833333	0.0955631	0.0915493	0.264286	0.25625	0.566372	0.248227	0.328467	0.228758	0.285714	0.211454	0.172619	0.307692	0.276498	0.208202	0.348958	0.177778	0.317901	0.293478	0.292683	0.292308	0.533333	0.255319	0.333333	0.127273	0.416667	0.348837	0.378049	0.666667	0	0.5	0.1	0.333333	0.166667	0.5	0.5	0.285714	0.285714
4	0.227488	0.470339	0.0833333	0.0887372	0.133803	0.2	0.1625	0.39823	0.198582	0.270073	0.20915	0.142857	0.215859	0.107143	0.241026	0.364055	0.205047	0.231771	0.233333	0.327161	0.195652	0.408537	0.230769	0.244444	0.234043	0.333333	0.345454	0.770833	0.395349	0.914634	0	0	1.5	0.1	0.333333	0.333333	0.25	0.25	0.285714	0.285714
6	0.42654	0.182203	0.179825	0.122867	0.316901	0.392857	0.1625	0.530973	0.333333	0.59854	0.261438	0.234694	0.237885	0.119048	0.14359	0.276498	0.252366	0.270833	0.377778	0.398148	0.184783	0.124138	0.312821	0.311111	0.319149	0.5	0.781818	0.416667	0.325581	0.768293	0	0	0	0.1	0.333333	0.333333	0	0.375	0.428571	0.285714

## Sheet: Figure 5A
time (hour)		10^7										10^5										10^4										10^2
1	0.365854	0.292683	0.528302	0.581006	0.398844	0.081761	0.14966	0.25	0.147059	0.169014	0.256881	0.32	0.623288	0.45283	0.307432	0.0961538	0.251121	0.258993	0.522581	0.261628	0.189394	0.557692	0.323864	0.463687	0.451807	0.194805	0.31	0.282051	0.369427	0.368421	1	0	0	0	0	0.142857	0	0	0	0
2	0.121951	0.097561	0.36478	0.290503	0.208093	0.0880503	0.197279	0.0583333	0.0941176	0.323944	0.155963	0.27	0.30137	0.254717	0.101351	0.125	0.295964	0.122302	0.432258	0.273256	0.166667	0.269231	0.238636	0.284916	0.150602	0.155844	0.265	0.17094	0.401274	0.614035	0	0	0	0	0	0.142857	0	0	0	0
6	0.365854	0.113821	0.308176	0.296089	0.138728	0.106918	0.102041	0.075	0.0411765	0.147887	0.33945	0.09	0.308219	0.198113	0.125	0.134615	0.0986547	0.057554	0.148387	0.0813954	0.181818	0.0673077	0.318182	0.251397	0.144578	0.168831	0.08	0.00854701	0.184713	0.192983	0	0	0	0	0	0	0	0	0	0

## Sheet: Figure 5B
time (hour)		10^7										10^5										10^4										10^2
1	0.665505	0.627178	0.560831	0.59375	0.374074	0.769231	0.52	0.57764	0.587361	0.453846	0.705882	0.68	0.477778	0.72093	0.385542	0.591216	0.355556	0.457516	0.631579	0.337349	0.685259	0.678571	0.514286	0.597015	0.268698	0.587156	0.416107	0.493007	0.011236	0.364444	0	0	0.333333	0	0.166667	0.5	0.333333	0.5	0	0.25
2	0.487805	0.592334	0.442136	0.453125	0.437037	0.476923	0.372	0.574534	0.416357	0.311538	0.631373	0.428	0.422222	0.468992	0.220884	0.466216	0.355556	0.382353	0.45614	0.253012	0.462151	0.371429	0.485714	0.272388	0.185596	0.449541	0.248322	0.548951	0.389513	0.231111	0	0.5	0	0	0.166667	0.25	0	0.333333	0	0
6	0.582222	0.447917	0.501484	0.447368	0.3125	0.533333	0.52	0.467354	0.5	0.374172	0.678414	0.30622	0.377778	0.122449	0.311111	0.181818	0.52766	0.342282	0.378995	0.262172	0.439613	0.126866	0.357143	0.065	0.255	0.0706714	0.402597	0.36	0.36255	0.224138	0	0	0	0	0	0	0	0	0	0

[truncated: 24 more sheets: Figure 5C, Figure 5D, Figure 6A, Figure 6B, Figure 6C, Figure 6D, Figure 6E, Figure 6F, Figure 6G, Figure 6H, Figure 7A, Figure 7B, Figure 7C, Figure 7D, Figure 7E, Figure 7F, Figure 7G, Figure 7H, Figure 8A, Figure 8B …]
